# Supplementary material for: Degeneration of muscle spindles in a murine model of Pompe disease
Source: Sci Rep. 2023 Apr 21;13:6555. doi: 10.1038/s41598-023-33543-y (PMC10121695; doi:10.1038/s41598-023-33543-y)
Supplement: Supplementary file 1 — Supplementary Table 1. [file 41598_2023_33543_MOESM1_ESM.xlsx]

## Sheet: 8m
	Pompe 8m				129SvJ 8m				p value		Colour coded			Pompe 4m				129/SvJ 4m				p value		Colour coded
	Mean	SD	N		Mean	SD	N		129SvJ vs Pompe 8m		P value			Mean	SD	N		Mean	SD	N		129SvJ vs Gaa-/- 4m		P value					Run Characteristics and Kinetic Parameters
Run_Duration_(s)_Mean	2.69111	0.558982	9		2.4	0.345667	8		0.226657		0.226657		Run_Duration_(s)_Mean	2.63115	0.587285	12		2.29815	0.332372	17		0.062127		0.062127						4 month	8 month
Run_Average_Speed_(cm/s)_Mean	16.7489	3.4935	9		17.5362	2.69187	8		0.613743		0.613743		Run_Average_Speed_(cm/s)_Mean	16.9248	3.27083	12		18.8604	2.49141	17		0.0812958		0.0812958					Run_Duration_(s)_Mean	0.062127	0.226657
Run_Maximum_Variation_(%)_Mean	27.38	6.40376	9		24.6525	9.33899	8		0.488863		0.488863		Run_Maximum_Variation_(%)_Mean	28.2812	9.54156	12		21.7614	4.85912	17		0.0225535		0.0225535					Run_Maximum_Variation_(%)_Mean	0.0225535	0.488863
RF_Stand_(s)_Mean	0.211111	0.039826	9		0.1775	0.0281577	8		0.0772402		0.0772402		RF_Stand_(s)_Mean	0.192215	0.0323617	12		0.165476	0.0245276	17		0.0173851		0.0173851					Run_Average_Speed_(cm/s)_Mean	0.0812958	0.613743
RF_StandIndex_Mean	-5.19111	1.92043	9		-7.555	1.9536	8		0.0237372		0.0237372		RF_StandIndex_Mean	-4.45503	0.815921	12		-6.50385	1.30286	17		5.09659e-05		5.09659e-05					RF_BodySpeed_(cm/s)_Mean	0.0974975	0.493831
RF_MaxContactAt_(%)_Mean	44.0056	9.80041	9		46.8275	4.39496	8		0.465519		0.465519		RF_MaxContactAt_(%)_Mean	35.1383	6.65962	12		46.1863	5.3146	17		3.33074e-05		3.33074e-05					RH_BodySpeed_(cm/s)_Mean	0.119784	0.723165
RF_MaxContactArea_(cm²)_Mean	0.355556	0.076176	9		0.26625	0.0413824	8		0.00984306		0.00984306		RF_MaxContactArea_(cm²)_Mean	0.34188	0.0856482	12		0.18609	0.0582367	17		3.19104e-06		<0,0001					LF_BodySpeed_(cm/s)_Mean	0.0997554	0.551527
RF_MaxContactMaxIntensity_Mean	149.707	13.7897	9		136.46	8.33043	8		0.0324622		0.0324622		RF_MaxContactMaxIntensity_Mean	145.943	16.1693	12		123.419	11.6894	17		0.000168445		0.000168445					LH_BodySpeed_(cm/s)_Mean	0.159441	0.657769
RF_MaxContactMeanIntensity_Mean	72.4522	5.8884	9		76.8475	4.97682	8		0.119696		0.119696		RF_MaxContactMeanIntensity_Mean	71.2578	5.58588	12		70.1948	6.1919	17		0.63956		0.63956					RF_BodySpeedVariation_(%)_Mean	0.0181902	0.183895
RF_PrintLength_(cm)_Mean	0.796667	0.0409268	9		0.80625	0.0528982	8		0.697376		0.697376		RF_PrintLength_(cm)_Mean	0.786605	0.0397583	12		0.720938	0.097389	17		0.03651		0.03651					RH_BodySpeedVariation_(%)_Mean	0.0103368	0.969352
RF_PrintWidth_(cm)_Mean	1.09222	0.0783865	9		1.0025	0.0544453	8		0.018019		0.018019		RF_PrintWidth_(cm)_Mean	1.11763	0.0888784	12		0.884799	0.0907693	17		2.26621e-07		<0,0001					LF_BodySpeedVariation_(%)_Mean	0.0156365	0.2125
RF_PrintArea_(cm²)_Mean	0.418889	0.0789691	9		0.32875	0.0451782	8		0.013377		0.013377		RF_PrintArea_(cm²)_Mean	0.415543	0.0792876	12		0.246157	0.0769468	17		3.92342e-06		<0,0001					LH_BodySpeedVariation_(%)_Mean	0.0800657	0.247308
RF_MaxIntensityAt_(%)_Mean	59.8067	8.69587	9		57.2175	9.55041	8		0.567279		0.567279		RF_MaxIntensityAt_(%)_Mean	55.7985	7.72263	12		64.643	6.03096	17		0.00179035		0.00179035					RF_SwingSpeed_(cm/s)_Mean	0.0864609	0.0608983
RF_MaxIntensity_Mean	156.592	13.1188	9		147.08	9.2257	8		0.1084		0.1084		RF_MaxIntensity_Mean	156.452	17.0249	12		130.51	12.342	17		5.70211e-05		5.70211e-05					RH_SwingSpeed_(cm/s)_Mean	0.117874	0.759035
RF_MinIntensity_Mean	33.22	0.670615	9		48.9675	3.62913	8		1.75033e-09		<0,0001		RF_MinIntensity_Mean	33.1272	0.618634	12		42.248	5.34514	17		3.12532e-06		<0,0001					LF_SwingSpeed_(cm/s)_Mean	0.838908	0.020814
RF_MeanIntensity_Mean	76.0633	6.20563	9		80.1725	5.32214	8		0.166047		0.166047		RF_MeanIntensity_Mean	75.1995	6.39529	12		72.6912	6.41588	17		0.308352		0.308352					LH_SwingSpeed_(cm/s)_Mean	0.0254231	0.162245
RF_MeanIntensityOfThe15MostIntensePixels_Mean	128.116	16.2959	9		116.794	7.86559	8		0.0945837		0.0945837		RF_MeanIntensityOfThe15MostIntensePixels_Mean	126.176	16.0194	12		101.32	12.014	17		5.47801e-05		5.47801e-05					OtherStatistics_Duration_Mean	0.0135371	0.187358
RF_Swing_(s)_Mean	0.09	0.0173205	9		0.1025	0.010351	8		0.0947403		0.0947403		RF_Swing_(s)_Mean	0.117603	0.0170595	12		0.109625	0.0130635	17		0.164863		0.164863					OtherStatistics_Average_Speed_Mean	0.0577002	0.485633
RF_SwingSpeed_(cm/s)_Mean	57.6411	6.90594	9		51.4813	5.41602	8		0.0608983		0.0608983		RF_SwingSpeed_(cm/s)_Mean	46.7209	6.7768	12		51.4222	7.16291	17		0.0864609		0.0864609					OtherStatistics_Maximum_Variation_(%)_Mean	0.0289533	0.821665
RF_StrideLength_(cm)_Mean	4.96778	0.58384	9		5.145	0.413314	8		0.494583		0.494583		RF_StrideLength_(cm)_Mean	5.2141	0.741471	12		5.41021	0.292334	17		0.329739		0.329739
RF_StepCycle_(s)_Mean	0.301111	0.0410623	9		0.28	0.0362531	8		0.242644		0.242644		RF_StepCycle_(s)_Mean	0.310128	0.0446736	12		0.275258	0.0342483	17		0.024556		0.024556					Temporal Parameters
RF_DutyCycle_(%)_Mean	68.9911	5.66337	9		62.7037	3.32988	8		0.0151424		0.0151424		RF_DutyCycle_(%)_Mean	61.5627	3.34321	12		59.6567	3.1929	17		0.132043		0.132043					RF_Stand_(s)_Mean	0.0173851	0.0772402
RF_ToeSpread_(cm)_Mean	1.00333	0.0887412	9		0.835	0.0501427	8		0.000261636		0.000261636		RF_ToeSpread_(cm)_Mean	0.792488	0.0771842	12		0.769264	0.11639	17		0.551933		0.551933					RH_Stand_(s)_Mean	0.000101213	0.253842
RF_IntermediateToeSpread_(cm)_Mean	0.29	0.062849	9		0.12125	0.0172689	8		2.81181e-06		<0,0001		RF_IntermediateToeSpread_(cm)_Mean	0.173012	0.024294	12		0.127122	0.0191927	17		4.90232e-06		<0,0001					LF_Stand_(s)_Mean	0.00357917	0.0343842
RF_ManualPrintLength_(cm)_Mean	0.805556	0.0350397	9		0.86125	0.0511126	8		0.016674		0.016674		RF_ManualPrintLength_(cm)_Mean	0.81539	0.0552251	12		0.743194	0.10944	17		0.0455201		0.0455201					LH_Stand_(s)_Mean	<0.001***	0.189316
RF_PawAngleBodyAxis_(°)_Mean	6.43111	5.88394	9		15.8938	5.55013	8		0.00396778		0.00396778		RF_PawAngleBodyAxis_(°)_Mean	7.92487	6.56062	12		11.5347	7.79828	17		0.201884		0.201884					RF_StandIndex_Mean	5.09659e-05	0.0237372
RF_PawAngleMovementVector_(°)_Mean	8.25333	6.82086	9		17.73	4.19843	8		0.0040132		0.0040132		RF_PawAngleMovementVector_(°)_Mean	11.9783	5.97021	12		10.8364	8.2072	17		0.684695		0.684695					RH_StandIndex_Mean	0.00870219	0.0471702
RF_SingleStance_(s)_Mean	0.0866667	0.015	9		0.10125	0.0124642	8		0.0225101		0.0225101		RF_SingleStance_(s)_Mean	0.106628	0.0209169	12		0.108037	0.0119132	17		0.819282		0.819282					LF_StandIndex_Mean	<0.001***	0.132911
RF_InitialDualStance_(s)_Mean	0.0611111	0.0226078	9		0.03625	0.0130247	8		0.0226361		0.0226361		RF_InitialDualStance_(s)_Mean	0.0380738	0.0142543	12		0.0291735	0.00966617	17		0.0546995		0.0546995					LH_StandIndex_Mean	0.00677452	0.214439
RF_TerminalDualStance_(s)_Mean	0.0677778	0.0233333	9		0.03875	0.0145774	8		0.00866363		0.00866363		RF_TerminalDualStance_(s)_Mean	0.0485259	0.0243736	12		0.0299374	0.00949515	17		0.00791607		0.00791607					RF_Swing_(s)_Mean	0.164863	0.0947403
RF_BodySpeed_(cm/s)_Mean	16.4144	3.32842	9		17.475	2.84657	8		0.493831		0.493831		RF_BodySpeed_(cm/s)_Mean	16.71	3.53138	12		18.6119	2.449	17		0.0974975		0.0974975					RH_Swing_(s)_Mean	0.00354646	0.73048
RF_BodySpeedVariation_(%)_Mean	19.3	5.53453	9		15.7275	4.96585	8		0.183895		0.183895		RF_BodySpeedVariation_(%)_Mean	19.3789	8.52832	12		13.7658	3.02641	17		0.0181902		0.0181902					LF_Swing_(s)_Mean	0.630327	0.0417845
RH_Stand_(s)_Mean	0.203333	0.043589	9		0.18125	0.0304432	8		0.253842		0.253842		RH_Stand_(s)_Mean	0.193854	0.0307699	12		0.148859	0.0225478	17		0.000101213		0.000101213					LH_Swing_(s)_Mean	0.00589064	0.0011337
RH_StandIndex_Mean	-6.26556	1.55207	9		-9.2825	3.86495	8		0.0471702		0.0471702		RH_StandIndex_Mean	-6.96709	1.2813	12		-9.70825	3.16502	17		0.00870219		0.00870219					RF_StepCycle_(s)_Mean	0.024556	0.242644
RH_MaxContactAt_(%)_Mean	35.7789	3.6397	9		38.99	10.8581	8		0.414692		0.414692		RH_MaxContactAt_(%)_Mean	27.8101	2.60754	12		35.9233	8.40969	17		0.00333474		0.00333474					RH_StepCycle_(s)_Mean	0.146917	0.229429
RH_MaxContactArea_(cm²)_Mean	0.323333	0.102835	9		0.23375	0.0410357	8		0.0421192		0.0421192		RH_MaxContactArea_(cm²)_Mean	0.356749	0.12835	12		0.150056	0.0558656	17		2.57936e-06		<0,0001					LF_StepCycle_(s)_Mean	0.0100134	0.136806
RH_MaxContactMaxIntensity_Mean	171.127	18.7814	9		174.74	18.2809	8		0.694188		0.694188		RH_MaxContactMaxIntensity_Mean	175.691	20.4307	12		144.853	26.6162	17		0.00229126		0.00229126					LH_StepCycle_(s)_Mean	0.00734861	0.624045
RH_MaxContactMeanIntensity_Mean	77.2233	5.44733	9		91.1175	6.63738	8		0.000263668		0.000263668		RH_MaxContactMeanIntensity_Mean	79.3036	4.56973	12		81.9088	9.94988	17		0.406612		0.406612					RF_MaxContactAt_(%)_Mean	<0.001***	0.465519
RH_PrintLength_(cm)_Mean	0.831111	0.0834333	9		0.75625	0.0396187	8		0.0364762		0.0364762		RH_PrintLength_(cm)_Mean	0.806452	0.128799	12		0.598893	0.122552	17		0.000152844		0.000152844					RH_MaxContactAt_(%)_Mean	0.00333474	0.414692
RH_PrintWidth_(cm)_Mean	1.06444	0.189084	9		0.97875	0.0615136	8		0.230699		0.230699		RH_PrintWidth_(cm)_Mean	1.1037	0.187952	12		0.657913	0.111726	17		1.31391e-08		<0,0001					LF_MaxContactAt_(%)_Mean	0.000104764	0.952475
RH_PrintArea_(cm²)_Mean	0.385556	0.113149	9		0.31625	0.0456501	8		0.12508		0.12508		RH_PrintArea_(cm²)_Mean	0.422681	0.152375	12		0.18353	0.0709884	17		4.86216e-06		<0,0001					LH_MaxContactAt_(%)_Mean	0.00239948	0.319502
RH_MaxIntensityAt_(%)_Mean	60.3167	9.63335	9		45.3888	7.62072	8		0.00316116		0.00316116		RH_MaxIntensityAt_(%)_Mean	46.2609	6.53205	12		45.7696	5.95725	17		0.835067		0.835067					RF_MaxContactArea_(cm²)_Mean	<0.001***	0.00984306
RH_MaxIntensity_Mean	180.136	18.3983	9		183.907	15.5526	8		0.656962		0.656962		RH_MaxIntensity_Mean	184.497	17.1314	12		150.973	26.7424	17		0.000721467		0.000721467					RH_MaxContactArea_(cm²)_Mean	<0.001***	0.0421192
RH_MinIntensity_Mean	34.2167	0.519687	9		48.7687	3.87461	8		1.10945e-08		<0,0001		RH_MinIntensity_Mean	35.1484	3.02536	12		44.9635	5.63547	17		8.36461e-06		<0,0001					LF_MaxContactArea_(cm²)_Mean	<0.001***	0.000237913
RH_MeanIntensity_Mean	81.5689	5.8752	9		94.1912	7.04448	8		0.00109104		0.00109104		RH_MeanIntensity_Mean	84.5822	4.93255	12		84.4945	10.0196	17		0.977937		0.977937					LH_MaxContactArea_(cm²)_Mean	2.16397e-05	0.000607849
RH_MeanIntensityOfThe15MostIntensePixels_Mean	148.703	18.3866	9		154.504	18.3643	8		0.525735		0.525735		RH_MeanIntensityOfThe15MostIntensePixels_Mean	154.626	22.5171	12		119.839	23.5004	17		0.000450493		0.000450493					RF_MaxContactMaxIntensity_Mean	0.000168445	0.0324622
RH_Swing_(s)_Mean	0.0966667	0.0141421	9		0.0975	0.0116496	8		0.73048		0.73048		RH_Swing_(s)_Mean	0.0997677	0.0180791	12		0.124168	0.0216287	17		0.00354646		0.00354646					RH_MaxContactMaxIntensity_Mean	0.00229126	0.694188
RH_SwingSpeed_(cm/s)_Mean	52.9678	9.55157	9		51.7638	5.51293	8		0.759035		0.759035		RH_SwingSpeed_(cm/s)_Mean	49.0688	10.3497	12		43.7864	7.30146	17		0.117874		0.117874					LF_MaxContactMaxIntensity_Mean	<0.001***	0.00602384
RH_StrideLength_(cm)_Mean	4.84889	0.506568	9		5.0125	0.46818	8		0.50116		0.50116		RH_StrideLength_(cm)_Mean	4.83209	0.705313	12		5.25739	0.40221	17		0.0486971		0.0486971					LH_MaxContactMaxIntensity_Mean	0.00252018	0.325218
RH_StepCycle_(s)_Mean	0.297778	0.0380058	9		0.27875	0.035632	8		0.229429		0.229429		RH_StepCycle_(s)_Mean	0.291006	0.0310229	12		0.272404	0.0343519	17		0.146917		0.146917					RF_MaxContactMeanIntensity_Mean	0.63956	0.119696
RH_DutyCycle_(%)_Mean	66.2911	6.84217	9		63.5075	3.08122	8		0.306899		0.306899		RH_DutyCycle_(%)_Mean	62.6503	6.12282	12		53.6056	5.37176	17		0.000249254		0.000249254					RH_MaxContactMeanIntensity_Mean	0.406612	0.000263668
RH_ToeSpread_(cm)_Mean	1.00111	0.161667	9		0.92	0.0759699	8		0.20761		0.20761		RH_ToeSpread_(cm)_Mean	1.00277	0.0836453	12		0.756997	0.0953927	16		1.52562e-07		<0,0001					LF_MaxContactMeanIntensity_Mean	0.139995	0.253343
RH_IntermediateToeSpread_(cm)_Mean	0.26	0.0827647	9		0.135	0.0277746	8		0.00113119		0.00113119		RH_IntermediateToeSpread_(cm)_Mean	0.160533	0.0323325	12		0.146403	0.0450896	16		0.365697		0.365697					LH_MaxContactMeanIntensity_Mean	0.38676	<0.001***
RH_ManualPrintLength_(cm)_Mean	0.837778	0.124677	9		0.82625	0.0972387	8		0.813236		0.813236		RH_ManualPrintLength_(cm)_Mean	0.899477	0.113615	12		0.718087	0.0682371	16		1.68417e-05		<0,0001					RF_DutyCycle_(%)_Mean	0.132043	0.0151424
RH_PawAngleBodyAxis_(°)_Mean	-0.303333	9.31765	9		8.15125	9.74125	8		0.0874822		0.0874822		RH_PawAngleBodyAxis_(°)_Mean	7.6029	6.97828	12		-2.19112	12.235	16		0.0199485		0.0199485					RH_DutyCycle_(%)_Mean	0.000249254	0.306899
RH_PawAngleMovementVector_(°)_Mean	-2.47222	8.19967	9		8.66	10.1024	8		0.0241567		0.0241567		RH_PawAngleMovementVector_(°)_Mean	10.3804	7.09804	12		-4.24906	11.5378	16		0.000659865		0.000659865					LF_DutyCycle_(%)_Mean	0.00413483	0.000904703
RH_SingleStance_(s)_Mean	0.0855556	0.00881917	9		0.09875	0.00834523	8		0.0260352		0.0260352		RH_SingleStance_(s)_Mean	0.0934507	0.0178317	12		0.111615	0.0137485	17		0.00449281		0.00449281					LH_DutyCycle_(%)_Mean	<0.001***	0.0677996
RH_InitialDualStance_(s)_Mean	0.0655556	0.0194365	9		0.0425	0.0190863	8		0.0130618		0.0130618		RH_InitialDualStance_(s)_Mean	0.0565043	0.0208347	12		0.020075	0.013335	17		4.08384e-06		<0,0001					RF_SingleStance_(s)_Mean	0.819282	0.0225101
RH_TerminalDualStance_(s)_Mean	0.0555556	0.0304594	9		0.04375	0.0140789	8		0.391412		0.391412		RH_TerminalDualStance_(s)_Mean	0.0461977	0.0188596	12		0.0165818	0.00991628	17		7.75093e-06		<0,0001					RH_SingleStance_(s)_Mean	0.00449281	0.0260352
RH_BodySpeed_(cm/s)_Mean	16.4522	3.56023	9		17.0225	2.8405	8		0.723165		0.723165		RH_BodySpeed_(cm/s)_Mean	16.3876	3.46269	12		18.1642	2.5047	17		0.119784		0.119784					LF_SingleStance_(s)_Mean	0.18522	0.0619734
RH_BodySpeedVariation_(%)_Mean	18.2378	4.16435	9		18.33	5.67134	8		0.969352		0.969352		RH_BodySpeedVariation_(%)_Mean	21.5626	7.91795	12		15.5681	3.60941	17		0.0103368		0.0103368					LH_SingleStance_(s)_Mean	0.0971201	0.355744
LF_Stand_(s)_Mean	0.211111	0.0385501	9		0.17375	0.0292465	8		0.0343842		0.0343842		LF_Stand_(s)_Mean	0.203249	0.0410332	12		0.164206	0.0248899	17		0.00357917		0.00357917					RF_InitialDualStance_(s)_Mean	0.0546995	0.0226361
LF_StandIndex_Mean	-5.56444	2.73516	9		-7.3425	1.68149	8		0.132911		0.132911		LF_StandIndex_Mean	-4.54394	1.0503	12		-7.03938	1.40544	17		1.77962e-05		<0,0001					RH_InitialDualStance_(s)_Mean	<0.001***	0.0130618
LF_MaxContactAt_(%)_Mean	48.6133	11.126	9		48.335	7.21195	8		0.952475		0.952475		LF_MaxContactAt_(%)_Mean	37.3786	6.67305	12		47.385	5.2007	17		0.000104764		0.000104764					LF_InitialDualStance_(s)_Mean	0.00401864	0.00625731
LF_MaxContactArea_(cm²)_Mean	0.353333	0.0543139	9		0.24125	0.0387068	8		0.000237913		0.000237913		LF_MaxContactArea_(cm²)_Mean	0.343614	0.0777472	12		0.217417	0.0609496	17		3.97394e-05		<0,0001					LH_InitialDualStance_(s)_Mean	<0.001***	0.496336
LF_MaxContactMaxIntensity_Mean	149.437	13.0761	9		132.194	8.30186	8		0.00602384		0.00602384		LF_MaxContactMaxIntensity_Mean	146.842	13.9149	12		124.289	10.0886	17		2.52294e-05		<0,0001					RF_TerminalDualStance_(s)_Mean	0.00791607	0.00866363
LF_MaxContactMeanIntensity_Mean	72.8289	6.07623	9		75.9587	4.55453	8		0.253343		0.253343		LF_MaxContactMeanIntensity_Mean	71.5457	4.92388	12		68.4233	5.77813	17		0.139995		0.139995					RH_TerminalDualStance_(s)_Mean	<0.001***	0.391412
LF_PrintLength_(cm)_Mean	0.778889	0.0297676	9		0.78375	0.0834844	8		0.869972		0.869972		LF_PrintLength_(cm)_Mean	0.799444	0.0558696	12		0.81479	0.117752	17		0.679376		0.679376					LF_TerminalDualStance_(s)_Mean	0.0361588	0.0191579
LF_PrintWidth_(cm)_Mean	1.09111	0.0532552	9		0.975	0.0853564	8		0.00462198		0.00462198		LF_PrintWidth_(cm)_Mean	1.11024	0.0636993	12		0.932236	0.10027	17		1.00957e-05		<0,0001					LH_TerminalDualStance_(s)_Mean	<0.001***	0.0333014
LF_PrintArea_(cm²)_Mean	0.42	0.0563471	9		0.305	0.0459814	8		0.00032369		0.00032369		LF_PrintArea_(cm²)_Mean	0.421483	0.0793774	12		0.299987	0.0858138	17		0.000622535		0.000622535
LF_MaxIntensityAt_(%)_Mean	65.51	7.01546	9		57.5463	8.48802	8		0.0512747		0.0512747		LF_MaxIntensityAt_(%)_Mean	56.9673	7.48399	12		63.2651	4.94112	17		0.0108723		0.0108723					Spatial Parameters
LF_MaxIntensity_Mean	157.641	11.7529	9		141.586	10.4305	8		0.00969659		0.00969659		LF_MaxIntensity_Mean	156.848	14.8008	12		130.611	9.88352	17		4.24481e-06		<0,0001					RF_PrintLength_(cm)_Mean	0.03651	0.697376
LF_MinIntensity_Mean	33.1967	0.649558	9		49.1412	3.98545	8		4.99857e-09		4.99857e-09		LF_MinIntensity_Mean	33.2672	0.719977	12		42.414	4.9451	17		8.98108e-07		<0,0001					RH_PrintLength_(cm)_Mean	0.000152844	0.0364762
LF_MeanIntensity_Mean	76.8078	6.33394	9		79.0463	4.53257	8		0.420448		0.420448		LF_MeanIntensity_Mean	75.5896	4.97189	12		70.6201	6.25332	17		0.0303274		0.0303274					LF_PrintLength_(cm)_Mean	0.679376	0.869972
LF_MeanIntensityOfThe15MostIntensePixels_Mean	128.738	14.4966	9		113.046	8.82294	8		0.018157		0.018157		LF_MeanIntensityOfThe15MostIntensePixels_Mean	127.228	13.9945	12		101.413	10.8774	17		6.23247e-06		<0,0001					LH_PrintLength_(cm)_Mean	0.000286854	0.00165474
LF_Swing_(s)_Mean	0.0877778	0.0139443	9		0.10125	0.0124642	8		0.0417845		0.0417845		LF_Swing_(s)_Mean	0.110619	0.0194532	12		0.107919	0.010244	17		0.630327		0.630327					RF_PrintWidth_(cm)_Mean	<0.0001****	0.018019
LF_SwingSpeed_(cm/s)_Mean	59.7956	7.54589	9		51.6463	5.03212	8		0.020814		0.020814		LF_SwingSpeed_(cm/s)_Mean	49.8855	7.44829	12		50.4002	6.0415	17		0.838908		0.838908					RH_PrintWidth_(cm)_Mean	<0.0001****	0.230699
LF_StrideLength_(cm)_Mean	5.01	0.507223	9		5.04625	0.421221	8		0.885368		0.885368		LF_StrideLength_(cm)_Mean	5.35064	0.611621	12		5.34629	0.25111	17		0.979037		0.979037					LF_PrintWidth_(cm)_Mean	<0.0001****	0.00462198
LF_StepCycle_(s)_Mean	0.303333	0.04	9		0.27375	0.0373927	8		0.136806		0.136806		LF_StepCycle_(s)_Mean	0.315255	0.0550066	12		0.270341	0.032256	17		0.0100134		0.0100134					LH_PrintWidth_(cm)_Mean	<0.0001****	0.00381303
LF_DutyCycle_(%)_Mean	70.1889	4.41861	9		62.58	2.93542	8		0.000904703		0.000904703		LF_DutyCycle_(%)_Mean	63.4703	4.00645	12		59.4903	2.84934	17		0.00413483		0.00413483					RF_PrintArea_(cm²)_Mean	<0.0001****	0.013377
LF_ToeSpread_(cm)_Mean	0.984444	0.0589727	9		0.80125	0.0331393	8		1.03599e-06		<0,0001		LF_ToeSpread_(cm)_Mean	0.800689	0.0746038	12		0.818483	0.0857727	17		0.56691		0.56691					RH_PrintArea_(cm²)_Mean	<0.0001****	0.12508
LF_IntermediateToeSpread_(cm)_Mean	0.267778	0.0396162	9		0.11125	0.00991031	8		1.06054e-08		<0,0001		LF_IntermediateToeSpread_(cm)_Mean	0.165488	0.0242438	12		0.119113	0.0201777	17		5.94982e-06		<0,0001					LF_PrintArea_(cm²)_Mean	0.000622535	0.00032369
LF_ManualPrintLength_(cm)_Mean	0.807778	0.0468449	9		0.85	0.058554	8		0.0962632		0.0962632		LF_ManualPrintLength_(cm)_Mean	0.825501	0.041388	12		0.76533	0.106668	17		0.0752675		0.0752675					LH_PrintArea_(cm²)_Mean	<0.0001****	0.000493179
LF_PawAngleBodyAxis_(°)_Mean	10.0889	9.03424	9		17.755	6.10112	8		0.0614551		0.0614551		LF_PawAngleBodyAxis_(°)_Mean	9.39108	3.73291	12		17.4823	8.62743	17		0.00518939		0.00518939					RF_MaxIntensityAt_(%)_Mean	0.00179035	0.567279
LF_PawAngleMovementVector_(°)_Mean	10.37	9.56114	9		18.8062	10.0154	8		0.0959482		0.0959482		LF_PawAngleMovementVector_(°)_Mean	9.72316	6.6951	12		19.6064	8.31658	17		0.00208109		0.00208109					RH_MaxIntensityAt_(%)_Mean	0.835067	0.00316116
LF_SingleStance_(s)_Mean	0.0888889	0.0136423	9		0.10125	0.00991031	8		0.0619734		0.0619734		LF_SingleStance_(s)_Mean	0.116916	0.0189483	12		0.108863	0.0130247	17		0.18522		0.18522					LF_MaxIntensityAt_(%)_Mean	0.0108723	0.0512747
LF_InitialDualStance_(s)_Mean	0.0677778	0.0233333	9		0.0375	0.0148805	8		0.00625731		0.00625731		LF_InitialDualStance_(s)_Mean	0.0483521	0.0224268	12		0.0294406	0.00913981	17		0.00401864		0.00401864					LH_MaxIntensityAt_(%)_Mean	0.0678726	0.0953381
LF_TerminalDualStance_(s)_Mean	0.0611111	0.0214735	9		0.0375	0.0128174	8		0.0191579		0.0191579		LF_TerminalDualStance_(s)_Mean	0.0407788	0.0160434	12		0.0303035	0.00953751	17		0.0361588		0.0361588					RF_MaxIntensity_Mean	<0.0001****	0.1084
LF_BodySpeed_(cm/s)_Mean	16.4644	3.52401	9		17.4325	2.95148	8		0.551527		0.551527		LF_BodySpeed_(cm/s)_Mean	16.7727	3.54867	12		18.6897	2.52125	17		0.0997554		0.0997554					RH_MaxIntensity_Mean	0.000721467	0.656962
LF_BodySpeedVariation_(%)_Mean	18.4344	4.76371	9		15.4987	4.50588	8		0.2125		0.2125		LF_BodySpeedVariation_(%)_Mean	19.5443	7.71116	12		14.2327	3.07052	17		0.0156365		0.0156365					LF_MaxIntensity_Mean	<0.0001****	0.00969659
LH_Stand_(s)_Mean	0.206667	0.0364005	9		0.18375	0.0324863	8		0.189316		0.189316		LH_Stand_(s)_Mean	0.207105	0.0358493	12		0.149926	0.0227116	17		1.4901e-05		<0,0001					LH_MaxIntensity_Mean	0.000820268	0.202004
LH_StandIndex_Mean	-6.41111	1.72357	9		-8.255	3.86705	8		0.214439		0.214439		LH_StandIndex_Mean	-6.56706	1.68508	12		-9.47748	3.12092	17		0.00677452		0.00677452					RF_MinIntensity_Mean	<0.0001****	<0.0001****
LH_MaxContactAt_(%)_Mean	33.6911	4.79596	9		37.735	10.6626	8		0.319502		0.319502		LH_MaxContactAt_(%)_Mean	27.5744	3.21298	12		33.8049	5.82888	17		0.00239948		0.00239948					RH_MinIntensity_Mean	<0.0001****	<0.0001****
LH_MaxContactArea_(cm²)_Mean	0.331111	0.0775314	9		0.2025	0.0369362	8		0.000607849		0.000607849		LH_MaxContactArea_(cm²)_Mean	0.370443	0.128198	12		0.177361	0.0744003	17		2.16397e-05		2.16397e-05					LF_MinIntensity_Mean	<0.0001****	<0.0001****
LH_MaxContactMaxIntensity_Mean	165.404	17.442	9		173.079	12.9925	8		0.325218		0.325218		LH_MaxContactMaxIntensity_Mean	174.98	22.6787	12		143.155	27.0278	17		0.00252018		0.00252018					LH_MinIntensity_Mean	<0.0001****	<0.0001****
LH_MaxContactMeanIntensity_Mean	73.5833	5.56191	9		91.3825	4.22442	8		2.39997e-06		<0,0001		LH_MaxContactMeanIntensity_Mean	76.5622	6.10377	12		79.1404	8.73725	17		0.38676		0.38676					RF_MeanIntensity_Mean	0.308352	0.166047
LH_PrintLength_(cm)_Mean	0.823333	0.0421307	9		0.7175	0.0710634	8		0.00165474		0.00165474		LH_PrintLength_(cm)_Mean	0.83071	0.0971046	12		0.639172	0.136533	17		0.000286854		0.000286854					RH_MeanIntensity_Mean	0.977937	0.00109104
LH_PrintWidth_(cm)_Mean	1.11444	0.16318	9		0.88	0.111484	8		0.00381303		0.00381303		LH_PrintWidth_(cm)_Mean	1.14911	0.164607	12		0.710396	0.152275	17		5.95937e-08		<0,0001					LF_MeanIntensity_Mean	0.0303274	0.420448
LH_PrintArea_(cm²)_Mean	0.394444	0.0726483	9		0.26875	0.0422366	8		0.000493179		0.000493179		LH_PrintArea_(cm²)_Mean	0.446463	0.138821	12		0.218815	0.0968322	17		1.71268e-05		<0,0001					LH_MeanIntensity_Mean	0.828623	<0.0001****
LH_MaxIntensityAt_(%)_Mean	54.7978	9.46532	9		47.825	6.07049	8		0.0953381		0.0953381		LH_MaxIntensityAt_(%)_Mean	48.0851	8.96345	12		42.6963	6.32763	17		0.0678726		0.0678726					RF_MeanIntensityOfThe15MostIntensePixels_Mean	<0.0001****	0.0945837
LH_MaxIntensity_Mean	173.503	15.8374	9		182.294	10.3627	8		0.202004		0.202004		LH_MaxIntensity_Mean	183.902	19.2808	12		149.389	27.2327	17		0.000820268		0.000820268					RH_MeanIntensityOfThe15MostIntensePixels_Mean	0.000450493	0.525735
LH_MinIntensity_Mean	34.3778	1.51139	9		48.8813	3.53123	8		1.03429e-08		<0,0001		LH_MinIntensity_Mean	33.7657	0.92848	12		44.5751	5.06431	17		8.06289e-08		<0,0001					LF_MeanIntensityOfThe15MostIntensePixels_Mean	<0.0001****	0.018157
LH_MeanIntensity_Mean	78.1244	6.12037	9		94.4387	4.52104	8		1.76135e-05		<0,0001		LH_MeanIntensity_Mean	81.5381	6.33528	12		82.189	8.81314	17		0.828623		0.828623					LH_MeanIntensityOfThe15MostIntensePixels_Mean	0.000589622	0.30965
LH_MeanIntensityOfThe15MostIntensePixels_Mean	142.154	15.7266	9		149.144	10.8737	8		0.30965		0.30965		LH_MeanIntensityOfThe15MostIntensePixels_Mean	153.093	22.3978	12		119.533	23.1954	17		0.000589622		0.000589622					RF_ToeSpread_(cm)_Mean	0.551933	0.000261636
LH_Swing_(s)_Mean	0.0833333	0.00866025	9		0.1	0.00755929	8		0.0011337		0.0011337		LH_Swing_(s)_Mean	0.0990961	0.0175032	12		0.119473	0.0184604	17		0.00589064		0.00589064					RH_ToeSpread_(cm)_Mean	<0.0001****	0.20761
LH_SwingSpeed_(cm/s)_Mean	57.0311	8.12996	9		52.0525	5.33514	8		0.162245		0.162245		LH_SwingSpeed_(cm/s)_Mean	52.2014	9.95437	12		44.5536	7.47761	17		0.0254231		0.0254231					LF_ToeSpread_(cm)_Mean	0.56691	<0.0001****
LH_StrideLength_(cm)_Mean	4.69778	0.557086	9		5.04875	0.392699	8		0.160185		0.160185		LH_StrideLength_(cm)_Mean	5.05645	0.658915	12		5.1801	0.447956	17		0.551546		0.551546					LH_ToeSpread_(cm)_Mean	<0.0001****	0.00270122
LH_StepCycle_(s)_Mean	0.285556	0.0387657	9		0.27875	0.0368152	8		0.624045		0.624045		LH_StepCycle_(s)_Mean	0.306261	0.0439537	12		0.268451	0.0262885	17		0.00734861		0.00734861					RF_IntermediateToeSpread_(cm)_Mean	<0.0001****	<0.0001****
LH_DutyCycle_(%)_Mean	67.78	4.62033	9		63.4325	4.45962	8		0.0677996		0.0677996		LH_DutyCycle_(%)_Mean	65.4402	5.07122	12		54.5506	5.60134	17		1.16938e-05		<0,0001					RH_IntermediateToeSpread_(cm)_Mean	0.365697	0.00113119
LH_ToeSpread_(cm)_Mean	1.05556	0.13501	9		0.85375	0.0853459	8		0.00270122		0.00270122		LH_ToeSpread_(cm)_Mean	1.02558	0.0650165	12		0.816792	0.124861	16		1.67084e-05		<0,0001					LF_IntermediateToeSpread_(cm)_Mean	<0.0001****	<0.0001****
LH_IntermediateToeSpread_(cm)_Mean	0.266667	0.0784219	9		0.1375	0.0212132	8		0.00038833		0.00038833		LH_IntermediateToeSpread_(cm)_Mean	0.151488	0.0400985	12		0.134674	0.0226978	16		0.170899		0.170899					LH_IntermediateToeSpread_(cm)_Mean	0.170899	0.00038833
LH_ManualPrintLength_(cm)_Mean	0.874444	0.111704	9		0.79375	0.0942546	8		0.125218		0.125218		LH_ManualPrintLength_(cm)_Mean	0.889606	0.109122	12		0.737002	0.0808235	16		0.000237736		0.000237736					RF_ManualPrintLength_(cm)_Mean	0.0455201	0.016674
LH_PawAngleBodyAxis_(°)_Mean	5.03111	9.70407	9		8.8	6.71873	8		0.372698		0.372698		LH_PawAngleBodyAxis_(°)_Mean	5.75663	9.34109	12		6.62083	8.62495	16		0.802048		0.802048					RH_ManualPrintLength_(cm)_Mean	<0.0001****	0.813236
LH_PawAngleMovementVector_(°)_Mean	5.04889	9.17435	9		6.685	6.54145	8		0.682172		0.682172		LH_PawAngleMovementVector_(°)_Mean	4.22002	9.99358	12		7.03989	7.37964	16		0.397488		0.397488					LF_ManualPrintLength_(cm)_Mean	0.0752675	0.0962632
LH_SingleStance_(s)_Mean	0.0922222	0.017873	9		0.09875	0.0112599	8		0.355744		0.355744		LH_SingleStance_(s)_Mean	0.104442	0.0185617	12		0.114968	0.0144359	17		0.0971201		0.0971201					LH_ManualPrintLength_(cm)_Mean	0.000237736	0.125218
LH_InitialDualStance_(s)_Mean	0.0522222	0.0281859	9		0.04375	0.0150594	8		0.496336		0.496336		LH_InitialDualStance_(s)_Mean	0.0457745	0.0177715	12		0.0169771	0.00978242	17		5.95159e-06		<0,0001					RF_PawAngleBodyAxis_(°)_Mean	0.201884	0.00396778
LH_TerminalDualStance_(s)_Mean	0.0644444	0.0212786	9		0.0425	0.0225198	8		0.0333014		0.0333014		LH_TerminalDualStance_(s)_Mean	0.0578922	0.0226275	12		0.0206621	0.0133777	17		6.67386e-06		<0,0001					RH_PawAngleBodyAxis_(°)_Mean	0.0199485	0.0874822
LH_BodySpeed_(cm/s)_Mean	16.3189	3.29818	9		16.9962	2.80397	8		0.657769		0.657769		LH_BodySpeed_(cm/s)_Mean	16.6115	3.35895	12		18.1595	2.41491	17		0.159441		0.159441					LF_PawAngleBodyAxis_(°)_Mean	0.00518939	0.0614551
LH_BodySpeedVariation_(%)_Mean	19.7633	3.98038	9		17.3087	4.43486	8		0.247308		0.247308		LH_BodySpeedVariation_(%)_Mean	20.363	9.65456	12		15.6628	3.8986	17		0.0800657		0.0800657					LH_PawAngleBodyAxis_(°)_Mean	0.802048	0.372698
StepSequence_NumberOfPatterns	15.2222	1.85592	9		26.125	15.9323	8		0.0587308		0.0587308		StepSequence_NumberOfPatterns	15.9167	5.96137	12		22.3529	8.95085	17		0.039078		0.039078					RF_PawAngleMovementVector_(°)_Mean	0.684695	0.0040132
StepSequence_CA_(%)	4.85556	4.96306	9		11.535	12.2543	8		0.152696		0.152696		StepSequence_CA_(%)	13.8139	10.2387	12		8.3748	9.80363	17		0.159955		0.159955					RH_PawAngleMovementVector_(°)_Mean	0.000659865	0.0241567
StepSequence_CB_(%)	3.82556	5.14606	9		11.3138	13.9255	8		0.152545		0.152545		StepSequence_CB_(%)	15.7999	14.7844	12		11.0109	11.9025	17		0.342777		0.342777					LF_PawAngleMovementVector_(°)_Mean	0.00208109	0.0959482
StepSequence_AA_(%)	0	0	9		5.7125	10.1932	8		0.112084		0.112084		StepSequence_AA_(%)	3.46598	8.8523	12		1.34231	3.18548	17		0.368576		0.368576					LH_PawAngleMovementVector_(°)_Mean	0.397488	0.682172
StepSequence_AB_(%)	90.6233	7.24122	9		70.605	22.5936	8		0.0233149		0.0233149		StepSequence_AB_(%)	66.9202	15.6141	12		79.099	15.3574	17		0.0462645		0.0462645					OtherStatistics_Sciatic_Functional_Index_Mean	N/A	N/A
StepSequence_RA_(%)	0	0	9		0.83375	2.3582	8		0.303673		0.303673		StepSequence_RA_(%)	0	0	12		0	0	17		#DIV/0!		N/A					OtherStatistics_Peroneal_Functional_Index_Mean	N/A	N/A
StepSequence_RB_(%)	0.694444	2.08333	9		0	0	8		0.362439		0.362439		StepSequence_RB_(%)	0	0	12		0.17301	0.71334	17		0.410698		0.410698					OtherStatistics_Posterior_Tibial_Functional_Index_Mean	N/A	N/A
StepSequence_RegularityIndex_(%)	94.8678	3.71308	9		98.725	1.50245	8		0.0152702		0.0152702		StepSequence_RegularityIndex_(%)	92.8191	6.93013	12		96.5079	2.96939	17		0.0597887		0.0597887					OtherStatistics_RM_(%)	N/A	N/A
BOS_FrontPaws_Mean_(cm)	1.99333	0.220794	9		2.08	0.221811	8		0.429706		0.429706		BOS_FrontPaws_Mean_(cm)	1.83259	0.160188	12		2.34951	0.11551	17		1.10349e-10		<0,0001					OtherStatistics_RK_(%)	N/A	N/A
BOS_HindPaws_Mean_(cm)	3.75778	0.463891	9		3.2675	0.325785	8		0.025045		0.025045		BOS_HindPaws_Mean_(cm)	3.61465	0.295714	12		3.32463	0.367882	17		0.0320819		0.0320819					OtherStatistics_LM_(%)	N/A	N/A
OtherStatistics_Duration_Mean	2.16778	0.476361	9		1.89625	0.299186	8		0.187358		0.187358		OtherStatistics_Duration_Mean	2.09827	0.487695	12		1.73649	0.242979	17		0.0135371		0.0135371					OtherStatistics_LK_(%)	N/A	N/A
OtherStatistics_Average_Speed_Mean	16.4089	3.52417	9		17.5312	2.84111	8		0.485633		0.485633		OtherStatistics_Average_Speed_Mean	16.9539	3.35845	12		19.0781	2.42381	17		0.0577002		0.0577002					OtherStatistics_NO_(%)	0.0484735	0.181552
OtherStatistics_Maximum_Variation_(%)_Mean	50.7189	15.1593	9		49.15	12.7561	8		0.821665		0.821665		OtherStatistics_Maximum_Variation_(%)_Mean	58.939	21.7714	12		43.7481	13.7398	17		0.0289533		0.0289533					OtherStatistics_AB_(%)	0.0979211	N/A
OtherStatistics_NumberOfSteps	76	7.76209	9		122.75	73.2583	8		0.0754075		0.0754075		OtherStatistics_NumberOfSteps	82	30.2354	12		108.882	43.869	17		0.0778397		0.0778397					OtherStatistics_TA_(%)	0.0936636	N/A
OtherStatistics_Cadence	12.6533	1.75183	9		13.94	1.8963	8		0.165736		0.165736		OtherStatistics_Cadence	12.6288	1.70732	12		14.3311	1.75846	17		0.014998		0.014998					OtherStatistics_GT_(%)	0.106892	N/A
OtherStatistics_NO_(%)	0.596667	1.20127	9		0	0	8		0.181552		0.181552		OtherStatistics_NO_(%)	0.37696	0.689713	12		0.0298721	0.0880929	17		0.0484735		0.0484735
OtherStatistics_AB_(%)	0	0	9		0	0	8		#DIV/0!		N/A		OtherStatistics_AB_(%)	0.343727	0.83313	12		0	0	17		0.0979211		0.0979211					Interlimb Coordination Parameters
OtherStatistics_TA_(%)	0	0	9		0	0	8		#DIV/0!		N/A		OtherStatistics_TA_(%)	0.0703373	0.168197	12		0	0	17		0.0936636		0.0936636					BOS_FrontPaws_Mean_(cm)	<0.0001****	0.429706
OtherStatistics_GT_(%)	0	0	9		0	0	8		#DIV/0!		N/A		OtherStatistics_GT_(%)	0.0851798	0.21221	12		0	0	17		0.106892		0.106892					BOS_HindPaws_Mean_(cm)	0.0320819	0.025045
PrintPositions_RightPaws_Mean_(cm)	1.42667	0.531836	9		0.72875	0.337403	8		0.00629766		0.00629766		PrintPositions_RightPaws_Mean_(cm)	1.51153	0.671215	12		0.769928	0.395211	17		0.000869373		0.000869373					RF_StrideLength_(cm)_Mean	0.329739	0.494583
PrintPositions_LeftPaws_Mean_(cm)	1.41778	0.706024	9		0.8	0.218567	8		0.0318508		0.0318508		PrintPositions_LeftPaws_Mean_(cm)	1.18039	0.48547	12		0.820791	0.403084	17		0.0385665		0.0385665					RH_StrideLength_(cm)_Mean	0.0486971	0.50116
PhaseDispersions_RF->LH_Mean	24.1111	30.7161	9		7.74125	3.77858	8		0.156434		0.156434		PhaseDispersions_RF->LH_Mean	16.5	26.9637	12		10.2795	4.0878	17		0.35405		0.35405					LF_StrideLength_(cm)_Mean	0.979037	0.885368
PhaseDispersions_RF->LH_CStat_Mean	11.24	2.19932	9		7.0275	3.44771	8		0.00824166		0.00824166		PhaseDispersions_RF->LH_CStat_Mean	5.88792	2.56421	12		7.82142	2.58881	17		0.0569719		0.0569719					LH_StrideLength_(cm)_Mean	0.551546	0.160185
PhaseDispersions_RF->LH_CStat_R	0.795556	0.116631	9		0.89875	0.0701911	8		0.0464502		0.0464502		PhaseDispersions_RF->LH_CStat_R	0.838601	0.136853	12		0.865804	0.127606	17		0.587611		0.587611					PrintPositions_RightPaws_Mean_(cm)	0.000869373	0.00629766
PhaseDispersions_LF->RH_Mean	25.5211	31.6923	9		19.7087	35.9241	8		0.727869		0.727869		PhaseDispersions_LF->RH_Mean	48.9421	46.9599	12		8.48548	3.62605	17		0.00138359		0.00138359					PrintPositions_LeftPaws_Mean_(cm)	0.0385665	0.0318508
PhaseDispersions_LF->RH_CStat_Mean	13.6544	3.75785	9		19.9988	31.5958	8		0.55735		0.55735		PhaseDispersions_LF->RH_CStat_Mean	6.1628	4.64025	12		7.10795	2.44223	17		0.481007		0.481007					Support_Zero_(%)	0.0603476	N/A
PhaseDispersions_LF->RH_CStat_R	0.845556	0.0689404	9		0.915	0.0329502	8		0.0182358		0.0182358		PhaseDispersions_LF->RH_CStat_R	0.801065	0.111072	12		0.906406	0.106498	17		0.0157217		0.0157217					Support_Single_(%)	0.114232	0.108847
PhaseDispersions_LH->RH_Mean	46.0056	7.98787	9		47.7088	4.58752	8		0.604407		0.604407		PhaseDispersions_LH->RH_Mean	41.8967	6.38386	12		45.6798	7.9737	17		0.184495		0.184495					Support_Diagonal_(%)	0.000133167	0.00278313
PhaseDispersions_LH->RH_CStat_Mean	49.5022	3.39989	9		50.0075	2.86682	8		0.747059		0.747059		PhaseDispersions_LH->RH_CStat_Mean	48.4224	3.58514	12		50.2279	2.56464	17		0.124728		0.124728					Support_Girdle_(%)	0.0283126	0.00837578
PhaseDispersions_LH->RH_CStat_R	0.834444	0.0811035	9		0.90625	0.0506916	8		0.0441118		0.0441118		PhaseDispersions_LH->RH_CStat_R	0.776839	0.119103	12		0.861935	0.175111	17		0.156274		0.156274					Support_Lateral_(%)	0.0149646	0.504171
PhaseDispersions_LF->RF_Mean	51.2611	2.54388	9		48.8212	3.45848	8		0.115321		0.115321		PhaseDispersions_LF->RF_Mean	48.5968	5.80847	12		48.8001	3.71067	17		0.90915		0.90915					Support_Three_(%)	0.0028631	0.00406587
PhaseDispersions_LF->RF_CStat_Mean	51.3133	2.4391	9		50.3	2.55016	8		0.415888		0.415888		PhaseDispersions_LF->RF_CStat_Mean	51.6466	2.0393	12		49.7873	1.80636	17		0.0153158		0.0153158					Support_Four_(%)	5.87109e-05	0.21397
PhaseDispersions_LF->RF_CStat_R	0.896667	0.0636396	9		0.925	0.0518239	8		0.300681		0.300681		PhaseDispersions_LF->RF_CStat_R	0.89098	0.0960193	12		0.928831	0.0567608	17		0.193422		0.193422					PhaseDispersions_RF->LH_Mean	0.35405	0.156434
PhaseDispersions_RF->RH_Mean	60.9144	3.55635	9		56.455	2.9871	8		0.0140303		0.0140303		PhaseDispersions_RF->RH_Mean	51.2319	3.75657	12		56.0831	3.63567	17		0.00167063		0.00167063					PhaseDispersions_LF->RH_Mean	0.00138359	0.727869
PhaseDispersions_RF->RH_CStat_Mean	61.6122	3.64345	9		56.6575	2.99207	8		0.00829849		0.00829849		PhaseDispersions_RF->RH_CStat_Mean	53.6081	3.87645	12		56.9855	2.3212	17		0.00673348		0.00673348					PhaseDispersions_LH->RH_Mean	0.184495	0.604407
PhaseDispersions_RF->RH_CStat_R	0.88	0.0665207	9		0.92875	0.0290012	8		0.0736548		0.0736548		PhaseDispersions_RF->RH_CStat_R	0.801421	0.100262	12		0.913661	0.104466	17		0.00739297		0.00739297					PhaseDispersions_LF->RF_Mean	0.90915	0.115321
PhaseDispersions_LF->LH_Mean	60.07	5.48029	9		56.6475	3.29464	8		0.145791		0.145791		PhaseDispersions_LF->LH_Mean	54.5404	3.91407	12		55.7025	3.0446	17		0.376224		0.376224					PhaseDispersions_RF->RH_Mean	0.00167063	0.0140303
PhaseDispersions_LF->LH_CStat_Mean	63.2778	3.16646	9		57.56	3.57967	8		0.00324796		0.00324796		PhaseDispersions_LF->LH_CStat_Mean	57.0851	3.29578	12		57.1289	2.44383	17		0.967446		0.967446					PhaseDispersions_LF->LH_Mean	0.376224	0.145791
PhaseDispersions_LF->LH_CStat_R	0.864444	0.121769	9		0.9175	0.0439968	8		0.251936		0.251936		PhaseDispersions_LF->LH_CStat_R	0.85086	0.113224	12		0.883282	0.0918489	17		0.402518		0.402518					PhaseDispersions_RF->LH_CStat_Mean	0.0569719	0.00824166
Couplings_RF->LH_Mean	40.1933	38.4108	9		74.7313	42.7646	8		0.0996416		0.0996416		Couplings_RF->LH_Mean	72.9733	38.6798	12		57.1968	43.7621	17		0.325314		0.325314					PhaseDispersions_LF->RH_CStat_Mean	0.481007	0.55735
Couplings_RF->LH_CStat_Mean	11.0822	2.09477	9		6.52125	3.76217	8		0.00678428		0.00678428		Couplings_RF->LH_CStat_Mean	5.50945	2.76944	12		7.69365	2.64655	17		0.0408678		0.0408678					PhaseDispersions_LH->RH_CStat_Mean	0.124728	0.747059
Couplings_RF->LH_CStat_R	0.796667	0.118322	9		0.89875	0.0601041	8		0.0479194		0.0479194		Couplings_RF->LH_CStat_R	0.843879	0.132918	12		0.867109	0.121897	17		0.630155		0.630155					PhaseDispersions_LF->RF_CStat_Mean	0.0153158	0.415888
Couplings_LF->RH_Mean	52.2144	45.6389	9		82.0987	43.295	8		0.18772		0.18772		Couplings_LF->RH_Mean	68.5204	41.7344	12		61.5464	44.1246	17		0.67169		0.67169					PhaseDispersions_RF->RH_CStat_Mean	0.00673348	0.00829849
Couplings_LF->RH_CStat_Mean	13.4711	3.98125	9		19.8487	31.6631	8		0.55644		0.55644		Couplings_LF->RH_CStat_Mean	5.75798	4.59894	12		6.82503	2.58052	17		0.431568		0.431568					PhaseDispersions_LF->LH_CStat_Mean	0.967446	0.00324796
Couplings_LF->RH_CStat_R	0.834444	0.0908448	9		0.92	0.0311677	8		0.0213374		0.0213374		Couplings_LF->RH_CStat_R	0.808823	0.109834	12		0.908716	0.104059	17		0.0192754		0.0192754					PhaseDispersions_RF->LH_CStat_R	0.587611	0.0464502
Couplings_LH->RF_Mean	83.3578	6.55306	9		93.3875	3.89657	8		0.00185515		0.00185515		Couplings_LH->RF_Mean	90.6023	7.40261	12		88.5363	9.27798	17		0.527672		0.527672					PhaseDispersions_LF->RH_CStat_R	0.0157217	0.0182358
Couplings_LH->RF_CStat_Mean	85.6789	3.49007	9		93.3787	3.88039	8		0.000618429		0.000618429		Couplings_LH->RF_CStat_Mean	85.1008	26.8793	12		91.9577	3.14695	17		0.303208		0.303208					PhaseDispersions_LH->RH_CStat_R	0.156274	0.0441118
Couplings_LH->RF_CStat_R	0.815556	0.191906	9		0.9275	0.0443203	8		0.120228		0.120228		Couplings_LH->RF_CStat_R	0.881292	0.101696	12		0.932338	0.075225	17		0.131259		0.131259					PhaseDispersions_LF->RF_CStat_R	0.193422	0.300681
Couplings_RH->LF_Mean	83.9411	5.86348	9		90.7763	7.57767	8		0.0536804		0.0536804		Couplings_RH->LF_Mean	87.8282	13.0146	12		92.5682	2.69936	17		0.153617		0.153617					PhaseDispersions_RF->RH_CStat_R	0.00739297	0.0736548
Couplings_RH->LF_CStat_Mean	85.8622	4.62056	9		79.855	32.129	8		0.585743		0.585743		Couplings_RH->LF_CStat_Mean	84.5926	26.947	12		92.6701	2.60181	17		0.226659		0.226659					PhaseDispersions_LF->LH_CStat_R	0.402518	0.251936
Couplings_RH->LF_CStat_R	0.862222	0.0788635	9		0.9025	0.0611205	8		0.25746		0.25746		Couplings_RH->LF_CStat_R	0.884945	0.106152	12		0.938692	0.0345258	17		0.0605627		0.0605627					Couplings_RF->LH_Mean	0.325314	0.0996416
Couplings_LH->RH_Mean	50.2144	2.24874	9		49.4087	3.58599	8		0.582992		0.582992		Couplings_LH->RH_Mean	47.637	4.96576	12		50.628	2.77116	17		0.0475087		0.0475087					Couplings_LF->RH_Mean	0.67169	0.18772
Couplings_LH->RH_CStat_Mean	49.1767	4.01771	9		49.4787	2.81308	8		0.86137		0.86137		Couplings_LH->RH_CStat_Mean	48.1024	3.7544	12		49.8837	2.6098	17		0.14246		0.14246					Couplings_LH->RF_Mean	0.527672	0.00185515
Couplings_LH->RH_CStat_R	0.793333	0.125698	9		0.9075	0.0594619	8		0.0325271		0.0325271		Couplings_LH->RH_CStat_R	0.760283	0.134209	12		0.851532	0.189295	17		0.163687		0.163687					Couplings_RH->LF_Mean	0.153617	0.0536804
Couplings_LF->RF_Mean	51.2967	2.60016	9		49.8387	2.30489	8		0.243291		0.243291		Couplings_LF->RF_Mean	50.824	1.59171	12		49.0697	1.99414	17		0.0176467		0.0176467					Couplings_LH->RH_Mean	0.0475087	0.582992
Couplings_LF->RF_CStat_Mean	51.1567	2.63868	9		49.9213	2.24546	8		0.317673		0.317673		Couplings_LF->RF_CStat_Mean	51.4776	2.04322	12		49.3616	1.69672	17		0.00520053		0.00520053					Couplings_LF->RF_Mean	0.0176467	0.243291
Couplings_LF->RF_CStat_R	0.88	0.0818535	9		0.93	0.0440779	8		0.136689		0.136689		Couplings_LF->RF_CStat_R	0.875058	0.112522	12		0.938478	0.0409332	17		0.0411326		0.0411326					Couplings_RH->LH_Mean	0.0771802	0.767747
Couplings_RH->LH_Mean	49.48	4.1587	9		49.9763	2.27172	8		0.767747		0.767747		Couplings_RH->LH_Mean	52.0936	3.76446	12		49.7875	2.99273	17		0.0771802		0.0771802					Couplings_RF->LF_Mean	0.0287575	0.437306
Couplings_RH->LH_CStat_Mean	50.1733	3.81165	9		49.4838	2.53257	8		0.670373		0.670373		Couplings_RH->LH_CStat_Mean	51.4026	3.60702	12		49.7964	2.23011	17		0.149564		0.149564					Couplings_RF->RH_Mean	0.000746625	0.0105637
Couplings_RH->LH_CStat_R	0.795556	0.11359	9		0.9325	0.0477344	8		0.00681466		0.00681466		Couplings_RH->LH_CStat_R	0.748268	0.154802	12		0.852496	0.191726	17		0.131251		0.131251					Couplings_LF->LH_Mean	0.873485	0.00334397
Couplings_RF->LF_Mean	48.0633	2.71194	9		49.055	2.37965	8		0.437306		0.437306		Couplings_RF->LF_Mean	47.4437	2.36901	12		49.3198	1.99264	17		0.0287575		0.0287575					Couplings_RH->RF_Mean	0.0161745	0.0154167
Couplings_RF->LF_CStat_Mean	48.0244	2.78037	9		49.1138	2.23189	8		0.391713		0.391713		Couplings_RF->LF_CStat_Mean	47.8611	2.06488	12		49.7576	1.66846	17		0.0109323		0.0109323					Couplings_LH->LF_Mean	0.909883	0.00447065
Couplings_RF->LF_CStat_R	0.894444	0.0507718	9		0.935	0.0354562	8		0.068884		0.068884		Couplings_RF->LF_CStat_R	0.870627	0.0954764	12		0.935972	0.0673378	17		0.0392889		0.0392889					Couplings_RF->LH_CStat_Mean	0.0408678	0.00678428
Couplings_RF->RH_Mean	61.3322	3.79181	9		56.455	2.9871	8		0.0105637		0.0105637		Couplings_RF->RH_Mean	51.8083	3.87731	12		56.5617	2.86791	17		0.000746625		0.000746625					Couplings_LF->RH_CStat_Mean	0.431568	0.55644
Couplings_RF->RH_CStat_Mean	61.9844	3.92518	9		56.6575	2.99207	8		0.00712533		0.00712533		Couplings_RF->RH_CStat_Mean	53.6319	3.90678	12		57.0289	2.2222	17		0.00604162		0.00604162					Couplings_LH->RF_CStat_Mean	0.303208	0.000618429
Couplings_RF->RH_CStat_R	0.868889	0.0727056	9		0.92875	0.0290012	8		0.0447313		0.0447313		Couplings_RF->RH_CStat_R	0.79697	0.098287	12		0.910708	0.106877	17		0.00705815		0.00705815					Couplings_RH->LF_CStat_Mean	0.226659	0.585743
Couplings_LF->LH_Mean	62.3711	3.46023	9		56.6475	3.29464	8		0.00334397		0.00334397		Couplings_LF->LH_Mean	56.2192	3.30704	12		56.0442	2.55823	17		0.873485		0.873485					Couplings_LH->RH_CStat_Mean	0.14246	0.86137
Couplings_LF->LH_CStat_Mean	63.6056	3.48494	9		57.56	3.57967	8		0.00306201		0.00306201		Couplings_LF->LH_CStat_Mean	57.3719	3.48979	12		57.1096	2.41728	17		0.81236		0.81236					Couplings_LF->RF_CStat_Mean	0.00520053	0.317673
Couplings_LF->LH_CStat_R	0.854444	0.120531	9		0.9175	0.0439968	8		0.174523		0.174523		Couplings_LF->LH_CStat_R	0.829319	0.100626	12		0.888198	0.0951059	17		0.120473		0.120473					Couplings_RH->LH_CStat_Mean	0.149564	0.670373
Couplings_RH->RF_Mean	38.4822	3.45082	9		43.1138	3.53251	8		0.0154167		0.0154167		Couplings_RH->RF_Mean	47.0716	4.00072	12		43.3817	3.68137	17		0.0161745		0.0161745					Couplings_RF->LF_CStat_Mean	0.0109323	0.391713
Couplings_RH->RF_CStat_Mean	37.5311	4.36283	9		43.0187	3.57961	8		0.0131497		0.0131497		Couplings_RH->RF_CStat_Mean	46.277	3.73398	12		42.6512	2.45459	17		0.00385054		0.00385054					Couplings_RF->RH_CStat_Mean	0.00604162	0.00712533
Couplings_RH->RF_CStat_R	0.86	0.0986154	9		0.93375	0.0232609	8		0.0550547		0.0550547		Couplings_RH->RF_CStat_R	0.809434	0.132661	12		0.911705	0.118994	17		0.0386052		0.0386052					Couplings_LF->LH_CStat_Mean	0.81236	0.00306201
Couplings_LH->LF_Mean	36.9633	3.15386	9		42.4663	3.64087	8		0.00447065		0.00447065		Couplings_LH->LF_Mean	43.1705	3.70848	12		43.3242	3.46846	17		0.909883		0.909883					Couplings_RH->RF_CStat_Mean	0.00385054	0.0131497
Couplings_LH->LF_CStat_Mean	35.9833	3.45133	9		42.31	3.67748	8		0.00232788		0.00232788		Couplings_LH->LF_CStat_Mean	42.5128	3.92133	12		42.4581	2.55826	17		0.963993		0.963993					Couplings_LH->LF_CStat_Mean	0.963993	0.00232788
Couplings_LH->LF_CStat_R	0.853333	0.115434	9		0.91875	0.0496955	8		0.158669		0.158669		Couplings_LH->LF_CStat_R	0.836891	0.155765	12		0.882236	0.121799	17		0.386595		0.386595					Couplings_RF->LH_CStat_R	0.630155	0.0479194
Support_Zero_(%)	0	0	9		0	0	8		#DIV/0!		N/A		Support_Zero_(%)	0	0	12		0.218679	0.384334	17		0.0603476		0.0603476					Couplings_LF->RH_CStat_R	0.0192754	0.0213374
Support_Single_(%)	1.43556	1.1219	9		0.58625	0.898617	8		0.108847		0.108847		Support_Single_(%)	1.46873	1.67502	12		2.37467	1.31444	17		0.114232		0.114232					Couplings_LH->RF_CStat_R	0.131259	0.120228
Support_Diagonal_(%)	35.2633	11.3556	9		54.9838	11.3708	8		0.00278313		0.00278313		Support_Diagonal_(%)	52.1738	12.4687	12		68.289	6.9816	17		0.000133167		0.000133167					Couplings_RH->LF_CStat_R	0.0605627	0.25746
Support_Girdle_(%)	1.40889	1.06612	9		0.2125	0.343043	8		0.00837578		0.00837578		Support_Girdle_(%)	0.762577	0.933512	12		1.84965	1.41891	17		0.0283126		0.0283126					Couplings_LH->RH_CStat_R	0.163687	0.0325271
Support_Lateral_(%)	0.238889	0.380705	9		0.1325	0.232487	8		0.504171		0.504171		Support_Lateral_(%)	0.045232	0.113758	12		0.4239	0.493022	17		0.0149646		0.0149646					Couplings_LF->RF_CStat_R	0.0411326	0.136689
Support_Three_(%)	48.0178	7.36587	9		33.7912	9.91146	8		0.00406587		0.00406587		Support_Three_(%)	33.0769	10.4925	12		22.0333	7.67447	17		0.0028631		0.0028631					Couplings_RH->LH_CStat_R	0.131251	0.00681466
Support_Four_(%)	13.6322	6.66402	9		10.2937	3.04601	8		0.21397		0.21397		Support_Four_(%)	12.4728	5.55066	12		4.81086	3.10309	17		5.87109e-05		5.87109e-05					Couplings_RF->LF_CStat_R	0.0392889	0.068884
Total analysed: 201										Total changed	83		Total analysed : 201										Total changed	115					Couplings_RF->RH_CStat_R	0.00705815	0.0447313
																													Couplings_LF->LH_CStat_R	0.120473	0.174523
																													Couplings_RH->RF_CStat_R	0.0386052	0.0550547
																													Couplings_LH->LF_CStat_R	0.386595	0.158669
Supplementary Table 1: Quantification of the gait analysis of 4- and 8-month-old 129J and Gaa-/- mice																													OtherStatistics_NumberOfSteps	0.0778397	0.0754075
The left table shows the mean of all parameters analyzed by the CatWalk system together with the standard deviation and the p-value for the comparison of the 8-month-old 129/svJ mice and the Gaa-/- mice. The middle table shows the same parameters for the 4-month-old wildtype and Gaa-/- mice. In the right table, the same parameters were grouped according to 21 into 4 categories: run characteristic…																													OtherStatistics_Cadence	0.014998	0.165736
																													StepSequence_NumberOfPatterns	0.039078	0.0587308
																													StepSequence_RegularityIndex_(%)	0.0597887	0.0152702
																													StepSequence_CA_(%)	0.159955	0.152696
																													StepSequence_CB_(%)	0.342777	0.152545
																													StepSequence_AA_(%)	0.368576	0.112084
																													StepSequence_AB_(%)	0.0462645	0.0233149
																													StepSequence_RA_(%)	N/A	0.303673
																													StepSequence_RB_(%)	0.410698	0.362439
